# Supplementary material for: Hyperactive mTORC1 in lung mesenchyme induces endothelial cell dysfunction and pulmonary vascular remodeling
Source: J Clin Invest. 2023 Dec 20;134(4):e172116. doi: 10.1172/JCI172116 (PMC10866655; doi:10.1172/JCI172116)
Supplement: Supporting data values [file jci-134-172116-s043.xlsx]

## Sheet: Fig 1F
Figure 1F - Proliferation Assay (Crystal Violet Assay, absorbance read at 595nm)
Normal EC		LAM EC
Baseline	48hr	Baseline	48hr
0.172	0.31	0.224	0.392
0.162	0.302	0.223	0.408
0.161	0.281	0.224	0.498
0.164	0.291	0.209	0.454
0.157	0.303	0.2	0.571
0.174	0.329	0.217	0.532
	0.263		0.459
	0.262		0.572
	0.278		0.572
	0.264		0.532
	0.279		0.556
	0.268		0.55

## Sheet: Fig 1H
Human EC Migration
Control EC	LAM EC
0.165	0.248
0.147	0.274
0.181	0.241
0.156	0.294
0.202	0.261

## Sheet: Fig 1J
Human EC Angiogenesis
Control EC	LAM EC
18389	16690
19409	14579
23753	19558
23550	21360
24965	16080
24997	18087
	17598

## Sheet: Fig 2C
Coculture in Monolayer - Manual cell count/field
Control EC	LAM EC	Control EC	LAM EC
100	127	114	387
108	93	233	438
93	153	155	230
131	129	206	179
70	98	182	163
86	109		270

## Sheet: Fig 2E
Manual Count of ECs on 3D Monoculture Sphericals on Matrigel
Control	LAM
239	291
120	264
155	181

## Sheet: Fig 2G
Manual Count of ECs on 3D Coculture Sphericals on Matrigel
Control	LAM
16.5969	20.8923
13.8858	21.1696
13.8408	21.5569

## Sheet: Fig 3C
Wnt2 RNAscope (% positive cells)
Control	LAM
5	48.2
10.7	33.3
22.4	70.7
23.9	57.4
21	34
32.6	49.2
32.4	46.4
35.7	46
19.6	50
18	66.4

## Sheet: Fig 3D
WNT2 wPCR - human ECs
Control	LAM
0.0012	0.0176
0.0017	0.0172
0.0015	0.0167
0.0013	0.0188
Block Type	48well
Chemistry	SYBR_GREEN
Experiment File Name	C:\Applied Biosystems\StepOne Software v2.3\experiments\06-13-19 mRNA from human control and LAM samples.eds
Experiment Run End Time	Not Started
Instrument Type	stepone
Passive Reference	ROX
Well	Sample Name	Target Name	Cт	Cт Mean	dCt	rel expr	Sample
A1	Sample 1	WNT2	24.5204	24.5253	9.75136	0.00116024	Control 1
A2	Sample 2	WNT2	21.1595	21.2285	9.21687	0.00168053	Control 2
A3	Sample 3	WNT2	23.17	23.2677	9.42228	0.00145751	Control 3
A4	Sample 4	WNT2	22.6661	22.5818	9.55702	0.00132755	Control 4
A5	Sample 5	WNT2	21.4983	21.4502	5.82652	0.0176214	LAM1
A6	Sample 6	WNT2	21.4238	21.3777	5.86143	0.0172002	LAM2
A7	Sample 7	WNT2	21.2265	21.31	5.90043	0.0167415	LAM3
A8	Sample 8	WNT2	21.1403	21.1387	5.73662	0.0187545	LAM4
B1	Sample 1	WNT2	24.5325
B2	Sample 2	WNT2	21.2551
B3	Sample 3	WNT2	23.3944
B4	Sample 4	WNT2	22.6468
B5	Sample 5	WNT2	21.4847
B6	Sample 6	WNT2	21.3865
B7	Sample 7	WNT2	21.3463
B8	Sample 8	WNT2	21.0924
C1	Sample 1	WNT2	24.523
C2	Sample 2	WNT2	21.271
C3	Sample 3	WNT2	23.2388
C4	Sample 4	WNT2	22.4323
C5	Sample 5	WNT2	21.3676
C6	Sample 6	WNT2	21.3229
C7	Sample 7	WNT2	21.3573
C8	Sample 8	WNT2	21.1832
D1	Sample 1	B-actin	14.7611	14.7739
D2	Sample 2	B-actin	12.0877	12.0117
D3	Sample 3	B-actin	13.9034	13.8455
D4	Sample 4	B-actin	13.0835	13.0247
D5	Sample 5	B-actin	15.6776	15.6237
D6	Sample 6	B-actin	15.4948	15.5163
D7	Sample 7	B-actin	15.5909	15.4096
D8	Sample 8	B-actin	15.3397	15.402
E1	Sample 1	B-actin	14.736
E2	Sample 2	B-actin	11.9507
E3	Sample 3	B-actin	13.7939
E4	Sample 4	B-actin	12.9569
E5	Sample 5	B-actin	15.3753
E6	Sample 6	B-actin	15.6414
E7	Sample 7	B-actin	15.3229
E8	Sample 8	B-actin	15.4907
F1	Sample 1	B-actin	14.8248
F2	Sample 2	B-actin	11.9966
F3	Sample 3	B-actin	13.8391
F4	Sample 4	B-actin	13.0338
F5	Sample 5	B-actin	15.8182
F6	Sample 6	B-actin	15.4127
F7	Sample 7	B-actin	15.315
F8	Sample 8	B-actin	15.3757

## Sheet: Fig 4A
Effect of C82 treatment on EC proliferation
Control		LAM
Control	C82 (1μM)	Control	C82 (1μM)
96.2602	60.271	105.642	36.3017
99.729	62.6558	98.3002	26.1046
98.8618	50.5149	95.445	59.5512
100.813		95.0371
99.5122		119.51
106.667		86.0637

## Sheet: Fig 4C
Effect of C82 treatment on migration
Control	C82 (1μM)
226	74
296	53
257	66
260	74
277	54

[truncated: 22 more sheets: Fig 4E, Fig 4F, Fig 4H, Fig 5C, Fig 5E, Fig 5G, Fig 6J, Fig 6L, Fig 7B, Fig 7C, Fig 7D, Fig 7E, Fig 7F, Fig 7G, Fig 7H, Supplemental_muscularization, Suppl 1E, Suppl 1G, Suppl 2B, Suppl 4B …]
